# Supplementary material for: Genetic parentage reveals the (un)natural history of Central Valley hatchery steelhead
Source: Evol Appl. 2024 Mar 21;17(3):e13681. doi: 10.1111/eva.13681 (PMC10956469; doi:10.1111/eva.13681)
Supplement: Supplementary file 1 — Table S1. Table S2. Table S3. Table S4. Table S5. Table S6. Table S7. Table S8. Table S9. Table S10. Table S11. Table S12. [file EVA-17-e13681-s002.xlsx]

## Sheet: S1. Loci for PBT
Table S1. Loci used for PBT and population genetics analyses
locus
Omy_AldA
SH95489-423
SH100771-63
SH102510-682
SH105115-367
SH108735-311
SH110201-359
SH113128-73
SH117286-374
SH119892-365
SH127645-308
OMGH1PROM1-SNP1
Omy_arp-630
SH96222-125
SH100974-386
SH102867-443
SH105385-406
SH109243-222
SH110362-585
SH114315-438
SH117370-400
SH120255-332
Omy_aspAT-123
Omy_g12-82
SH97077-73
SH101554-306
SH103350-395
SH105386-347
SH109525-403
SH110689-148
SH114448-87
SH117540-259
SH120950-569
SH128996-481
Omy_COX1-221
Omy_gh-475
SH97954-618
SH101770-410
SH103577-379
SH105714-265
SH109651-445
SH111666-301
SH114587-480
SH117815-81
SH129870-756
Omy_nramp-146
Omy_gsdf-291
SH98188-405
SH101832-195
SH103705-558
SH106172-332
SH109693-461
SH112208-328
SH114976-223
SH118175-396
SH123044-128
SH130524-160
Omy_Ogo4-304
Omy_mapK3-103
SH98409-549
SH101993-189
SH104519-624
SH106313-445
SH109874-148
SH112301-202
SH115987-812
SH118654-91
SH125998-61
SH130720-100
OMY_PEPA-INT6
Omy_mcsf-371
SH98683-165
SH102420-634
SH105075-162
SH107074-217
SH110064-419
SH112820-82
SH116733-349
SH118938-341
SH127236-583
SH131460-646
ONMYCRBF_1-SNP1
SH95318-147
SH99300-202
SH102505-102
SH105105-448
SH107285-69
SH110078-294
SH113109-205
SH117259-96
SH119108-357
SH127510-920

## Sheet: S2. Ho, He
Table S2. : Estimated observed and expected heterozygosity by hatchery program over time.
The R package strataG was used to calculate mean estimated heterozygosity.
Ho	2011	2012	2013	2014	2015	2016	2017	2018	2019	mean Ho
CH	0.354897	0.355969	0.360336	0.359379	0.35773	0.358744	0.362696	0.36558	0.359764	0.359455
FRH	0.357634	0.365614	0.36228	0.361428	0.361188	0.364562	0.360304	0.362994	0.36313	0.362126
MRH	0.365713	0.374247	0.368478	0.365864	0.368217	0.367984	0.36588	0.363497	0.372536	0.368046
NH	0.372015	0.386971	0.37842	0.379803	0.380185	0.375594	0.380069	0.385911	0.380759	0.37997
He	2011	2012	2013	2014	2015	2016	2017	2018	2019	mean He
CH	0.361776	0.363891	0.362718	0.363241	0.36294	0.362318	0.363446	0.364246	0.362463	0.363004
FRH	0.360127	0.364145	0.360937	0.362307	0.362949	0.365516	0.363126	0.361712	0.366613	0.363048
MRH	0.3626	0.360573	0.361819	0.361272	0.36062	0.351113	0.361578	0.348845	0.358131	0.358506
NH	0.383669	0.390275	0.377623	0.387674	0.389371	0.379461	0.385106	0.379792	0.380245	0.383691

## Sheet: S3. Fst within programs
Table S3. Fst estimated within each program's broodstock between sequential spawning years.
The R package strataG was used to calculate Fst.
		2011:2012	2012:2013	2013:2014	2014:2015	2015:2016	2016:2017	2017:2018	2018:2019
	CH	0.00258833	0.00113153	0.002602	0.00178819	0	0	0.00152489	0.00177185
	FRH	0.00594973	0.00818079	0.00476893	0	0	0.00379653	0.00810809	0.00255118
	MRH	0.0149716	0.00612447	0.00564855	0.00499101	0.0134596	0.0120642	0.00400012	0.00146995
	NH	0.0109631	0.0138969	0.00711498	0.00793974	0.00852436	0.0171668	0.0112553	0.0247877

## Sheet: S4. Fst between programs
Table S4. Fst estimated between programs over the study period.
The R package strataG was used to calculate Fst.
				CH	FRH	MRH	NH
		2011	CH	0	0.0163969	0.023887	0.0924235
			FRH	0.0163969	0	0.0134752	0.0951796
			MRH	0.023887	0.0134752	0	0.103815
			NH	0.0924235	0.0951796	0.103815	0
		2012	CH	0	0.0212717	0.0314954	0.0895373
			FRH	0.0212717	0	0.0202265	0.09042
			MRH	0.0314954	0.0202265	0	0.092792
			NH	0.0895373	0.09042	0.092792	0
		2013	CH	0	0.0214481	0.0288231	0.101815
			FRH	0.0214481	0	0.00882506	0.0982109
			MRH	0.0288231	0.00882506	0	0.108333
			NH	0.101815	0.0982109	0.108333	0
		2014	CH	0	0.0189159	0.024647	0.0984399
			FRH	0.0189159	0	0.0196907	0.0970261
			MRH	0.024647	0.0196907	0	0.0988555
			NH	0.0984399	0.0970261	0.0988555	0
		2015	CH	0	0.020697	0.0304393	0.10069
			FRH	0.020697	0	0.0181575	0.0981963
			MRH	0.0304393	0.0181575	0	0.110346
			NH	0.10069	0.0981963	0.110346	0
		2016	CH	0	0.0168753	0.0523733	0.116814
			FRH	0.0168753	0	0.0315747	0.112008
			MRH	0.0523733	0.0315747	0	0.134294
			NH	0.116814	0.112008	0.134294	0
		2017	CH	0	0.0221811	0.0335636	0.0745032
			FRH	0.0221811	0	0.0196906	0.0667163
			MRH	0.0335636	0.0196906	0	0.0634325
			NH	0.0745032	0.0667163	0.0634325	0
		2018	CH	0	0.0210438	0.0402234	0.113271
			FRH	0.0210438	0	0.0224943	0.0973862
			MRH	0.0402234	0.0224943	0	0.109889
			NH	0.113271	0.0973862	0.109889	0
		2019	CH	0	0.0167959	0.031213	0.115308
			FRH	0.0167959	0	0.0192436	0.1056
			MRH	0.031213	0.0192436	0	0.113719
			NH	0.115308	0.1056	0.113719	0

## Sheet: S5. Parentage by number of spaw
Table S5. Parentage by type and number of spawnings, with mean number of offspring assigned per type/number of spawn and mean total offspring assigned over life time for males and females
			Number of Use	Sex	Number of Spawners per Type/number of Use	Mean number of assigned offspring / number of use	Mean total of assigned offspring in lifetime		sex		iteroparous by once	repeat by once	iteroparous by repeat
		iteroparous	1	Female	225	4.12	7.47111		Females	t-test: total reproductive success	t = 7.0857, df = 513.03, p-value = 4.593e-12	t = -1.4951, df = 23.047, p-value = 0.1485	t = 5.8759, df = 66.825, p-value = 1.467e-07
		iteroparous	2	Female	224	5.57589	8.49107			t-test: first spawn reproductive success	t = 0.50773, df = 266.1, p-value = 0.6121	t = -5.2647, df = 25.227, p-value = 1.831e-05	t = 4.217, df = 80.89, p-value = 6.41e-05
		iteroparous	3	Female	31	7.32258	11.0323		Males	t-test: total reproductive success	t = 7.8217, df = 649.62, p-value = 2.115e-14	t = -0.94123, df = 30.152, p-value = 0.3541	t = 5.7816, df = 74.061, p-value = 1.648e-07
		iteroparous	4	Female	4	1.5	10.75			t-test: first spawn reproductive success	t = 1.6704, df = 390.42, p-value = 0.09565	t = -1.669, df = 23.235, p-value = 0.1085	t = 2.3151, df = 35.938, p-value = 0.02643
		once	1	Female	2834	3.93684	3.93684
		repeat	1	Female	22	2.09091	2.5
		repeat	2	Female	1	3	12
		iteroparous	1	Male	325	4.73231	6.89846
		iteroparous	2	Male	210	4.5	8.48095
		iteroparous	3	Male	37	4.43243	12.6757
		iteroparous	4	Male	7	5	14
		iteroparous	5	Male	1	2	13
		iteroparous	7	Male	1	1	1
		once	1	Male	2651	4.08751	4.08751
		repeat	1	Male	23	2.91304	2.91304
		repeat	2	Male	6	4.5	5.83333

## Sheet: S6. Number of spawnings by y
Table S6. Count of spawner type across programs and years
			Sex	2011	2012	2013	2014	2015	2016	2017	2018	2019
	iteroparous	CH	Total	34 (3.656%)	48 (5.647%)	54 (6.061%)	84 (9.556%)	102 (7.407%)	104 (22.857%)	80 (8.024%)	42 (3.13%)	40 (2.553%)
		CH	Female	33 (6.371%)	45 (10.227%)	52 (11.454%)	76 (17.234%)	90 (13.006%)	94 (36.719%)	75 (14.259%)	34 (5.067%)	33 (4.198%)
		CH	Male	1 (0.243%)	3 (0.732%)	2 (0.458%)	8 (1.826%)	12 (1.752%)	10 (5.025%)	5 (1.062%)	8 (1.192%)	7 (0.896%)
		FRH	Total	35 (5.426%)	54 (7.096%)	100 (6.515%)	138 (9.026%)	93 (15.372%)	33 (25.581%)	57 (6.455%)	92 (8.433%)	65 (6.944%)
		FRH	Female	26 (8.497%)	41 (10.302%)	67 (11.713%)	100 (16.051%)	64 (27.234%)	23 (35.938%)	43 (9.795%)	74 (13.504%)	52 (11.04%)
		FRH	Male	9 (2.655%)	13 (3.581%)	33 (3.427%)	38 (4.194%)	29 (7.838%)	10 (15.385%)	14 (3.153%)	18 (3.315%)	13 (2.796%)
		MRH	Total	13 (6.22%)	18 (8.824%)	11 (8.462%)	9 (4.839%)	4 (3.101%)	2 (3.636%)	95 (14.683%)	149 (23.84%)	63 (20.192%)
		MRH	Female	9 (8.257%)	15 (15.306%)	11 (23.913%)	9 (11.25%)	4 (6.897%)	1 (4.348%)	94 (32.526%)	137 (42.947%)	52 (28.729%)
		MRH	Male	4 (4%)	3 (2.83%)	0 (0%)	0 (0%)	0 (0%)	1 (3.125%)	1 (0.279%)	12 (3.922%)	11 (8.397%)
		NH	Total	4 (0.802%)	1 (0.344%)	0 (0%)	0 (0%)	0 (0%)	0 (0%)	1 (0.196%)	0 (0%)	1 (0.228%)
		NH	Female	2 (0.803%)	1 (0.667%)	0 (0%)	0 (0%)	0 (0%)	0 (0%)	0 (0%)	0 (0%)	0 (0%)
		NH	Male	2 (0.8%)	0 (0%)	0 (0%)	0 (0%)	0 (0%)	0 (0%)	1 (0.33%)	0 (0%)	1 (0.347%)
	once	CH	Total	894 (96.129%)	802 (94.353%)	833 (93.49%)	794 (90.33%)	1271 (92.302%)	346 (76.044%)	735 (73.721%)	1296 (96.572%)	1521 (97.064%)
		CH	Female	483 (93.243%)	395 (89.773%)	402 (88.546%)	364 (82.54%)	600 (86.705%)	157 (61.328%)	359 (68.251%)	635 (94.635%)	751 (95.547%)
		CH	Male	411 (99.757%)	407 (99.268%)	431 (98.627%)	430 (98.174%)	671 (97.956%)	189 (94.975%)	376 (79.83%)	661 (98.51%)	770 (98.592%)
		FRH	Total	411 (63.721%)	514 (67.543%)	903 (58.827%)	1057 (69.13%)	235 (38.843%)	87 (67.442%)	781 (88.448%)	972 (89.093%)	861 (91.987%)
		FRH	Female	252 (82.353%)	316 (79.397%)	447 (78.147%)	483 (77.528%)	157 (66.809%)	41 (64.062%)	396 (90.205%)	470 (85.766%)	419 (88.96%)
		FRH	Male	159 (46.903%)	198 (54.545%)	456 (47.352%)	574 (63.355%)	78 (21.081%)	46 (70.769%)	385 (86.712%)	502 (92.449%)	442 (95.054%)
		MRH	Total	178 (85.167%)	183 (89.706%)	53 (40.769%)	131 (70.43%)	105 (81.395%)	28 (50.909%)	546 (84.389%)	390 (62.4%)	215 (68.91%)
		MRH	Female	100 (91.743%)	83 (84.694%)	35 (76.087%)	71 (88.75%)	54 (93.103%)	22 (95.652%)	195 (67.474%)	182 (57.053%)	129 (71.271%)
		MRH	Male	78 (78%)	100 (94.34%)	18 (21.429%)	60 (56.604%)	51 (71.831%)	6 (18.75%)	351 (98.045%)	208 (67.974%)	86 (65.649%)
		NH	Total	413 (82.766%)	276 (94.845%)	398 (97.073%)	260 (79.511%)	79 (90.805%)	449 (89.264%)	473 (92.745%)	253 (63.409%)	423 (96.575%)
		NH	Female	243 (97.59%)	145 (96.667%)	204 (100%)	162 (98.78%)	42 (100%)	249 (100%)	195 (94.203%)	163 (100%)	150 (100%)
		NH	Male	170 (68%)	131 (92.908%)	194 (94.175%)	98 (60.123%)	37 (82.222%)	200 (78.74%)	278 (91.749%)	90 (38.136%)	273 (94.792%)
	repeat	CH	Total	2 (0.215%)	0 (0%)	4 (0.449%)	1 (0.114%)	4 (0.29%)	5 (1.099%)	182 (18.255%)	4 (0.298%)	6 (0.383%)
		CH	Female	2 (0.386%)	0 (0%)	0 (0%)	1 (0.227%)	2 (0.289%)	5 (1.953%)	92 (17.49%)	2 (0.298%)	2 (0.254%)
		CH	Male	0 (0%)	0 (0%)	4 (0.915%)	0 (0%)	2 (0.292%)	0 (0%)	90 (19.108%)	2 (0.298%)	4 (0.512%)
		FRH	Total	199 (30.853%)	193 (25.361%)	532 (34.658%)	334 (21.844%)	277 (45.785%)	9 (6.977%)	45 (5.096%)	27 (2.475%)	10 (1.068%)
		FRH	Female	28 (9.15%)	41 (10.302%)	58 (10.14%)	40 (6.421%)	14 (5.957%)	0 (0%)	0 (0%)	4 (0.73%)	0 (0%)
		FRH	Male	171 (50.442%)	152 (41.873%)	474 (49.221%)	294 (32.45%)	263 (71.081%)	9 (13.846%)	45 (10.135%)	23 (4.236%)	10 (2.151%)
		MRH	Total	18 (8.612%)	3 (1.471%)	66 (50.769%)	46 (24.731%)	20 (15.504%)	25 (45.455%)	6 (0.927%)	86 (13.76%)	34 (10.897%)
		MRH	Male	18 (18%)	3 (2.83%)	66 (78.571%)	46 (43.396%)	20 (28.169%)	25 (78.125%)	6 (1.676%)	86 (28.105%)	34 (25.954%)
		NH	Total	82 (16.433%)	14 (4.811%)	12 (2.927%)	67 (20.489%)	8 (9.195%)	54 (10.736%)	36 (7.059%)	146 (36.591%)	14 (3.196%)
		NH	Female	4 (1.606%)	4 (2.667%)	0 (0%)	2 (1.22%)	0 (0%)	0 (0%)	12 (5.797%)	0 (0%)	0 (0%)
		NH	Male	78 (31.2%)	10 (7.092%)	12 (5.825%)	65 (39.877%)	8 (17.778%)	54 (21.26%)	24 (7.921%)	146 (61.864%)	14 (4.861%)
			Kruskal-Wallis		chi	df	p-value
				use ~ year	526.19	5	<2.2e-16
				use ~ year (CH)	136.1	5	<2.2e-16
				use ~ year (FRH)	141.17	5	<2.2e-16
				use ~ year (MRH)	136.29	5	<2.2e-16
				use ~ year (NH)	117.95	5	<2.2e-16

## Sheet: S7. Parentage assignments
	Table S7. Parentage assignments by origin program and cohort year, and return program and year. The total number of offspring each year are included and number of offspring assigned parents in pedigree.
					Origin Program and Cohort Year
					CH									FRH									MRH									NH
		Return year	Total Offspring	Percent Assigned	2011	2012	2013	2014	2015	2016	2017	2018	2019	2011	2012	2013	2014	2015	2016	2017	2018	2019	2011	2012	2013	2014	2015	2016	2017	2018	2019	2011	2012	2013	2014	2015	2016	2017	2018	2019	Total Assigned
Return Program and Return Year	CH	2011	930	0	0	0	0	0	0	0	0	0	0	0	0	0	0	0	0	0	0	0	0	0	0	0	0	0	0	0	0	0	0	0	0	0	0	0	0	0	0
		2012	850	0	0	0	0	0	0	0	0	0	0	0	0	0	0	0	0	0	0	0	0	0	0	0	0	0	0	0	0	0	0	0	0	0	0	0	0	0	0
		2013	891	56.229	501	0	0	0	0	0	0	0	0	0	0	0	0	0	0	0	0	0	0	0	0	0	0	0	0	0	0	0	0	0	0	0	0	0	0	0	501
		2014	878	92.369	216	595	0	0	0	0	0	0	0	0	0	0	0	0	0	0	0	0	0	0	0	0	0	0	0	0	0	0	0	0	0	0	0	0	0	0	811
		2015	1375	87.4182	37	128	1035	0	0	0	0	0	0	0	0	0	0	0	0	0	0	0	0	0	0	0	0	0	0	0	0	0	2	0	0	0	0	0	0	0	1202
		2016	450	92.6667	5	19	157	235	0	0	0	0	0	0	0	0	0	0	0	0	0	0	0	0	0	1	0	0	0	0	0	0	0	0	0	0	0	0	0	0	417
		2017	987	83.7893	1	7	44	87	687	0	0	0	0	0	0	0	0	0	0	0	0	0	0	0	0	0	1	0	0	0	0	0	0	0	0	0	0	0	0	0	827
		2018	1342	76.6021	0	0	2	1	31	994	0	0	0	0	0	0	0	0	0	0	0	0	0	0	0	0	0	0	0	0	0	0	0	0	0	0	0	0	0	0	1028
		2019	1567	70.7722	0	0	0	2	7	361	739	0	0	0	0	0	0	0	0	0	0	0	0	0	0	0	0	0	0	0	0	0	0	0	0	0	0	0	0	0	1109
	FRH	2011	637	0	0	0	0	0	0	0	0	0	0	0	0	0	0	0	0	0	0	0	0	0	0	0	0	0	0	0	0	0	0	0	0	0	0	0	0	0	0
		2012	753	0	0	0	0	0	0	0	0	0	0	0	0	0	0	0	0	0	0	0	0	0	0	0	0	0	0	0	0	0	0	0	0	0	0	0	0	0	0
		2013	1512	65.1455	0	0	0	0	0	0	0	0	0	972	0	0	0	0	0	0	0	0	13	0	0	0	0	0	0	0	0	0	0	0	0	0	0	0	0	0	985
		2014	1499	59.9733	0	0	0	0	0	0	0	0	0	190	704	0	0	0	0	0	0	0	3	2	0	0	0	0	0	0	0	0	0	0	0	0	0	0	0	0	899
		2015	580	44.4828	0	0	0	0	0	0	0	0	0	24	98	133	0	0	0	0	0	0	0	0	1	0	0	0	0	0	0	0	2	0	0	0	0	0	0	0	258
		2016	126	42.8571	0	0	0	0	0	0	0	0	0	0	4	22	27	0	0	0	0	0	0	0	0	0	0	0	0	0	0	0	0	1	0	0	0	0	0	0	54
		2017	879	79.7497	0	0	0	0	2	0	0	0	0	0	1	8	80	594	0	0	0	0	0	0	0	0	16	0	0	0	0	0	0	0	0	0	0	0	0	0	701
		2018	1090	88.8991	0	0	0	0	0	9	0	0	0	0	0	0	13	82	863	0	0	0	0	0	0	0	0	2	0	0	0	0	0	0	0	0	0	0	0	0	969
		2019	934	85.546	0	0	0	0	0	0	0	0	0	0	0	0	4	9	216	556	0	0	0	0	0	0	0	0	0	0	0	0	0	0	0	0	14	0	0	0	799
	MRH	2011	207	0	0	0	0	0	0	0	0	0	0	0	0	0	0	0	0	0	0	0	0	0	0	0	0	0	0	0	0	0	0	0	0	0	0	0	0	0	0
		2012	203	0	0	0	0	0	0	0	0	0	0	0	0	0	0	0	0	0	0	0	0	0	0	0	0	0	0	0	0	0	0	0	0	0	0	0	0	0	0
		2013	130	44.6154	0	0	0	0	0	0	0	0	0	0	0	0	0	0	0	0	0	0	58	0	0	0	0	0	0	0	0	0	0	0	0	0	0	0	0	0	58
		2014	186	67.2043	0	0	0	0	0	0	0	0	0	0	0	0	0	0	0	0	0	0	17	108	0	0	0	0	0	0	0	0	0	0	0	0	0	0	0	0	125
		2015	129	78.2946	0	0	0	0	0	0	0	0	0	0	0	0	0	0	0	0	0	0	4	29	66	0	0	0	0	0	0	1	1	0	0	0	0	0	0	0	101
		2016	55	72.7273	0	0	0	0	0	0	0	0	0	0	0	0	0	0	0	0	0	0	0	0	11	27	0	0	0	0	0	0	0	2	0	0	0	0	0	0	40
		2017	647	95.9815	0	0	0	0	0	0	0	0	0	0	0	0	0	0	0	0	0	0	0	0	7	19	595	0	0	0	0	0	0	0	0	0	0	0	0	0	621
		2018	623	88.6035	0	0	0	0	0	1	0	0	0	0	0	0	0	0	0	0	0	0	0	1	0	3	147	400	0	0	0	0	0	0	0	0	0	0	0	0	552
		2019	311	71.7042	0	0	0	0	0	0	0	0	0	0	0	0	0	0	0	0	0	0	0	0	0	0	18	168	26	0	0	0	0	0	0	0	10	1	0	0	223
	NH	2011	499	0	0	0	0	0	0	0	0	0	0	0	0	0	0	0	0	0	0	0	0	0	0	0	0	0	0	0	0	0	0	0	0	0	0	0	0	0	0
		2012	291	0	0	0	0	0	0	0	0	0	0	0	0	0	0	0	0	0	0	0	0	0	0	0	0	0	0	0	0	0	0	0	0	0	0	0	0	0	0
		2013	410	0	0	0	0	0	0	0	0	0	0	0	0	0	0	0	0	0	0	0	0	0	0	0	0	0	0	0	0	0	0	0	0	0	0	0	0	0	0
		2014	327	66.9725	0	0	0	0	0	0	0	0	0	0	0	0	0	0	0	0	0	0	0	12	0	0	0	0	0	0	0	202	5	0	0	0	0	0	0	0	219
		2015	87	91.954	0	0	0	0	0	0	0	0	0	0	0	0	0	0	0	0	0	0	0	1	1	0	0	0	0	0	0	0	47	31	0	0	0	0	0	0	80
		2016	503	93.2406	0	0	0	0	0	0	0	0	0	0	0	0	0	0	0	0	0	0	0	0	0	0	0	0	0	0	0	0	14	454	1	0	0	0	0	0	469
		2017	510	93.3333	0	0	0	0	21	0	0	0	0	0	0	0	0	2	0	0	0	0	0	0	0	0	165	0	0	0	0	0	0	40	3	245	0	0	0	0	476
		2018	399	75.6892	0	0	0	0	3	0	0	0	0	0	0	0	0	0	0	0	0	0	0	0	0	0	0	1	0	0	0	0	1	0	0	297	0	0	0	0	302
		2019	438	85.6164	0	0	0	0	0	0	0	0	0	0	0	0	0	0	0	0	0	0	0	0	0	0	0	2	0	0	0	0	0	1	0	0	372	0	0	0	375

## Sheet: S8. Mean.median dates
Table S8. Median and mean spawn dates calculated for each age class by hatchery program based on parentage assignments.
		Age at spawning	Median date	Mean date
	CH	2	2023-01-25	2023-01-26
	CH	3	2023-01-27	2023-01-27
	CH	4	2023-01-28	2023-01-28		Kruskal-Wallis
	CH	5	2023-01-20	2023-01-20			age ~ median	Kruskal-Wallis chi-squared = 44.673, df = 10, p-value = 2.491e-06
	CH	6	2023-12-31	2023-12-31
	FRH	2	2023-01-17	2023-01-17
	FRH	3	2023-01-17	2023-01-17
	FRH	4	2023-01-17	2023-01-18
	FRH	5	2023-01-06	2023-01-10
	MRH	2	2023-01-18	2023-01-20
	MRH	3	2023-01-15	2023-01-13
	MRH	4	2023-01-07	2023-01-06
	MRH	6	2023-01-05	2023-01-05
	NH	2	2023-02-01	2023-02-04
	NH	3	2023-01-24	2023-01-23
	NH	4	2023-01-20	2023-01-21
	NH	6	2023-01-27	2023-01-27

## Sheet: S9. Binned dates age classes
Table S9. Sample sizes for age and sex class per each binned spawning dates to create Figure 4.
	Binned spawn date	Sex	Age at Spawning	Count per Age/Sex class	Count Total per Sex and Binned Date	Frequency of sex/age per binned spawn date
CH	1	Female	2	76	107	0.71028
CH	1	Female	3	27	107	0.252336
CH	1	Female	4	4	107	0.0373832
CH	1	Male	2	112	131	0.854962
CH	1	Male	3	19	131	0.145038
CH	2	Female	2	137	158	0.867089
CH	2	Male	2	169	180	0.938889
CH	2	Female	3	19	158	0.120253
CH	2	Female	4	2	158	0.0126582
CH	2	Male	3	9	180	0.05
CH	2	Male	4	2	180	0.0111111
CH	3	Female	2	14	24	0.583333
CH	3	Female	3	10	24	0.416667
CH	3	Male	2	26	32	0.8125
CH	3	Male	3	6	32	0.1875
CH	4	Female	2	142	176	0.806818
CH	4	Female	3	32	176	0.181818
CH	4	Male	2	164	194	0.845361
CH	4	Male	3	30	194	0.154639
CH	4	Female	4	2	176	0.0113636
CH	5	Female	2	144	195	0.738462
CH	5	Female	3	48	195	0.246154
CH	5	Female	4	3	195	0.0153846
CH	5	Male	2	175	203	0.862069
CH	5	Male	3	26	203	0.128079
CH	5	Male	4	2	203	0.00985222
CH	6	Female	2	116	120	0.966667
CH	6	Female	3	3	120	0.025
CH	6	Male	2	123	125	0.984
CH	6	Male	3	2	125	0.016
CH	6	Female	4	1	120	0.00833333
CH	7	Female	2	71	91	0.78022
CH	7	Female	3	19	91	0.208791
CH	7	Female	4	1	91	0.010989
CH	7	Male	2	79	94	0.840426
CH	7	Male	3	14	94	0.148936
CH	7	Male	4	1	94	0.0106383
CH	8	Female	2	43	57	0.754386
CH	8	Female	3	14	57	0.245614
CH	8	Male	2	53	64	0.828125
CH	8	Male	3	11	64	0.171875
CH	9	Female	2	234	292	0.80137
CH	9	Female	3	53	292	0.181507
CH	9	Male	2	266	302	0.880795
CH	9	Male	3	36	302	0.119205
CH	9	Female	4	5	292	0.0171233
CH	10	Female	2	241	311	0.77492
CH	10	Female	3	70	311	0.22508
CH	10	Male	2	302	349	0.86533
CH	10	Male	3	46	349	0.131805
CH	10	Male	4	1	349	0.00286533
CH	11	Female	2	33	45	0.733333
CH	11	Female	3	10	45	0.222222
CH	11	Female	4	2	45	0.0444444
CH	11	Male	2	35	40	0.875
CH	11	Male	3	3	40	0.075
CH	11	Male	4	2	40	0.05
CH	12	Female	2	128	164	0.780488
CH	12	Female	3	34	164	0.207317
CH	12	Male	2	160	182	0.879121
CH	12	Male	3	19	182	0.104396
CH	12	Female	4	2	164	0.0121951
CH	12	Male	4	3	182	0.0164835
CH	13	Female	2	134	184	0.728261
CH	13	Female	3	48	184	0.26087
CH	13	Female	4	2	184	0.0108696
CH	13	Male	2	173	189	0.915344
CH	13	Male	3	16	189	0.0846561
CH	14	Female	2	150	181	0.828729
CH	14	Female	3	27	181	0.149171
CH	14	Female	4	4	181	0.0220994
CH	14	Male	2	139	152	0.914474
CH	14	Male	3	13	152	0.0855263
CH	15	Female	2	150	192	0.78125
CH	15	Female	3	41	192	0.213542
CH	15	Female	4	1	192	0.00520833
CH	15	Male	2	151	161	0.937888
CH	15	Male	3	10	161	0.0621118
CH	16	Female	2	92	99	0.929293
CH	16	Female	3	7	99	0.0707071
CH	16	Male	2	99	107	0.925234
CH	16	Male	3	7	107	0.0654206
CH	16	Male	4	1	107	0.00934579
CH	17	Female	2	68	69	0.985507
CH	17	Male	2	58	64	0.90625
CH	17	Male	3	5	64	0.078125
CH	17	Male	4	1	64	0.015625
CH	17	Female	3	1	69	0.0144928
CH	18	Female	2	64	80	0.8
CH	18	Female	3	16	80	0.2
CH	18	Male	2	70	76	0.921053
CH	18	Male	3	6	76	0.0789474
CH	19	Female	2	111	130	0.853846
CH	19	Female	3	19	130	0.146154
CH	19	Male	2	118	129	0.914729
CH	19	Male	3	9	129	0.0697674
CH	19	Male	4	2	129	0.0155039
CH	20	Female	2	101	122	0.827869
CH	20	Female	3	20	122	0.163934
CH	20	Male	2	88	108	0.814815
CH	20	Male	3	20	108	0.185185
CH	20	Female	4	1	122	0.00819672
FRH	1	Female	2	36	44	0.818182
FRH	1	Male	2	103	109	0.944954
FRH	1	Female	3	8	44	0.181818
FRH	1	Male	3	6	109	0.0550459
FRH	2	Female	2	81	103	0.786408
FRH	2	Female	3	21	103	0.203883
FRH	2	Female	4	1	103	0.00970874
FRH	2	Male	2	171	190	0.9
FRH	2	Male	3	19	190	0.1
FRH	3	Female	2	32	43	0.744186
FRH	3	Female	3	10	43	0.232558
FRH	3	Female	4	1	43	0.0232558
FRH	3	Male	2	53	61	0.868852
FRH	3	Male	3	7	61	0.114754
FRH	3	Male	4	1	61	0.0163934
FRH	4	Female	2	185	258	0.717054
FRH	4	Female	3	69	258	0.267442
FRH	4	Female	4	4	258	0.0155039
FRH	4	Male	2	265	305	0.868852
FRH	4	Male	3	39	305	0.127869
FRH	4	Male	4	1	305	0.00327869
FRH	5	Female	2	75	85	0.882353
FRH	5	Female	3	10	85	0.117647
FRH	5	Male	2	74	80	0.925
FRH	5	Male	3	5	80	0.0625
FRH	5	Male	4	1	80	0.0125
FRH	6	Female	2	6	23	0.26087
FRH	6	Female	3	15	23	0.652174
FRH	6	Male	2	22	31	0.709677
FRH	6	Male	3	8	31	0.258065
FRH	6	Female	4	2	23	0.0869565
FRH	6	Male	4	1	31	0.0322581
FRH	7	Female	2	156	196	0.795918
FRH	7	Female	3	40	196	0.204082
FRH	7	Male	2	251	272	0.922794
FRH	7	Male	3	20	272	0.0735294
FRH	7	Male	4	1	272	0.00367647
FRH	8	Female	2	163	179	0.910615
FRH	8	Female	3	15	179	0.0837989
FRH	8	Female	4	1	179	0.00558659
FRH	8	Male	2	169	181	0.933702
FRH	8	Male	3	11	181	0.0607735
FRH	8	Male	4	1	181	0.00552486
FRH	9	Female	3	5	13	0.384615
FRH	9	Female	2	8	13	0.615385
FRH	9	Male	2	10	11	0.909091
FRH	9	Male	3	1	11	0.0909091
FRH	10	Female	2	202	225	0.897778
FRH	10	Female	3	23	225	0.102222
FRH	10	Male	2	225	240	0.9375
FRH	10	Male	3	15	240	0.0625
FRH	11	Female	2	92	97	0.948454
FRH	11	Female	3	4	97	0.0412371
FRH	11	Male	2	78	90	0.866667
FRH	11	Male	3	11	90	0.122222
FRH	11	Male	4	1	90	0.0111111
FRH	11	Female	4	1	97	0.0103093
FRH	12	Female	2	65	89	0.730337
FRH	12	Female	3	24	89	0.269663
FRH	12	Male	2	78	88	0.886364
FRH	12	Male	3	10	88	0.113636
FRH	13	Female	2	137	154	0.88961
FRH	13	Female	3	17	154	0.11039
FRH	13	Male	2	125	135	0.925926
FRH	13	Male	3	10	135	0.0740741
FRH	14	Female	2	58	63	0.920635
FRH	14	Female	3	5	63	0.0793651
FRH	14	Male	2	44	54	0.814815
FRH	14	Male	3	10	54	0.185185
FRH	15	Female	2	47	61	0.770492
FRH	15	Female	4	1	61	0.0163934
FRH	15	Male	2	73	79	0.924051
FRH	15	Male	3	6	79	0.0759494
FRH	15	Female	3	13	61	0.213115
FRH	16	Female	2	183	212	0.863208
FRH	16	Male	2	200	212	0.943396
FRH	16	Female	3	27	212	0.127358
FRH	16	Male	3	11	212	0.0518868
FRH	16	Female	4	2	212	0.00943396
FRH	16	Male	4	1	212	0.00471698
FRH	17	Female	2	11	13	0.846154
FRH	17	Female	3	1	13	0.0769231
FRH	17	Male	2	5	5	1
FRH	17	Female	4	1	13	0.0769231
FRH	18	Female	2	56	57	0.982456
FRH	18	Male	2	59	62	0.951613
FRH	18	Female	4	1	57	0.0175439
FRH	18	Male	3	3	62	0.0483871
FRH	19	Male	2	7	9	0.777778
FRH	19	Male	3	2	9	0.222222
FRH	19	Female	2	5	6	0.833333
FRH	19	Female	3	1	6	0.166667
FRH	20	Female	2	124	138	0.898551
FRH	20	Female	3	14	138	0.101449
FRH	20	Male	2	97	100	0.97
FRH	20	Male	3	3	100	0.03
MRH	1	Female	2	202	207	0.975845
MRH	1	Female	3	5	207	0.0241546
MRH	1	Male	2	224	238	0.941176
MRH	1	Male	3	11	238	0.0462185
MRH	1	Male	4	3	238	0.012605
MRH	2	Female	2	6	27	0.222222
MRH	2	Male	2	10	18	0.555556
MRH	2	Female	3	21	27	0.777778
MRH	2	Male	3	8	18	0.444444
MRH	3	Female	2	38	55	0.690909
MRH	3	Female	3	17	55	0.309091
MRH	3	Male	2	83	88	0.943182
MRH	3	Male	3	4	88	0.0454546
MRH	3	Male	4	1	88	0.0113636
MRH	4	Female	2	76	103	0.737864
MRH	4	Female	3	26	103	0.252427
MRH	4	Male	2	109	125	0.872
MRH	4	Male	3	16	125	0.128
MRH	4	Female	4	1	103	0.00970874
MRH	5	Female	2	3	14	0.214286
MRH	5	Female	3	11	14	0.785714
MRH	5	Male	2	6	14	0.428571
MRH	5	Male	3	8	14	0.571429
MRH	6	Female	2	89	101	0.881188
MRH	6	Female	3	10	101	0.0990099
MRH	6	Male	2	127	132	0.962121
MRH	6	Male	3	3	132	0.0227273
MRH	6	Female	4	2	101	0.019802
MRH	6	Male	4	2	132	0.0151515
MRH	7	Female	2	40	62	0.645161
MRH	7	Female	3	22	62	0.354839
MRH	7	Male	2	53	62	0.854839
MRH	7	Male	3	9	62	0.145161
MRH	8	Female	2	24	38	0.631579
MRH	8	Female	3	13	38	0.342105
MRH	8	Female	4	1	38	0.0263158
MRH	8	Male	2	20	32	0.625
MRH	8	Male	3	12	32	0.375
MRH	9	Female	2	33	37	0.891892
MRH	9	Female	3	4	37	0.108108
MRH	9	Male	2	40	43	0.930233
MRH	9	Male	3	3	43	0.0697674
MRH	10	Female	2	34	50	0.68
MRH	10	Female	3	15	50	0.3
MRH	10	Male	2	42	48	0.875
MRH	10	Male	3	5	48	0.104167
MRH	10	Male	4	1	48	0.0208333
MRH	10	Female	4	1	50	0.02
MRH	11	Female	2	11	13	0.846154
MRH	11	Female	4	1	13	0.0769231
MRH	11	Male	2	12	16	0.75
MRH	11	Male	3	4	16	0.25
MRH	11	Female	3	1	13	0.0769231
MRH	12	Female	2	26	36	0.722222
MRH	12	Male	2	18	19	0.947368
MRH	12	Male	3	1	19	0.0526316
MRH	12	Female	3	10	36	0.277778
MRH	13	Male	2	5	7	0.714286
MRH	13	Male	3	2	7	0.285714
MRH	13	Female	2	5	8	0.625
MRH	13	Female	3	3	8	0.375
MRH	14	Female	2	25	31	0.806452
MRH	14	Male	2	23	24	0.958333
MRH	14	Female	3	6	31	0.193548
MRH	14	Male	3	1	24	0.0416667
MRH	15	Female	2	16	18	0.888889
MRH	15	Male	2	16	17	0.941176
MRH	15	Female	3	2	18	0.111111
MRH	15	Male	3	1	17	0.0588235
MRH	16	Female	2	7	7	1
MRH	16	Male	2	12	13	0.923077
MRH	16	Male	3	1	13	0.0769231
MRH	17	Female	2	12	14	0.857143
MRH	17	Female	3	2	14	0.142857
MRH	17	Male	2	15	16	0.9375
MRH	17	Male	3	1	16	0.0625
MRH	18	Female	2	3	3	1
MRH	18	Male	3	1	2	0.5
MRH	18	Male	2	1	2	0.5
MRH	19	Female	2	8	8	1
MRH	19	Male	2	8	8	1
MRH	20	Female	2	7	8	0.875
MRH	20	Male	2	5	5	1
MRH	20	Female	3	1	8	0.125
NH	1	Female	3	23	23	1
NH	1	Male	3	35	35	1
NH	2	Female	4	1	16	0.0625
NH	2	Male	2	1	20	0.05
NH	2	Female	3	15	16	0.9375
NH	2	Male	3	18	20	0.9
NH	2	Male	4	1	20	0.05
NH	3	Female	3	29	34	0.852941
NH	3	Male	3	28	37	0.756757
NH	3	Female	4	5	34	0.147059
NH	3	Male	2	2	37	0.054054
NH	3	Male	4	7	37	0.189189
NH	4	Female	3	50	50	1
NH	4	Male	2	1	63	0.015873
NH	4	Male	3	62	63	0.984127
NH	5	Female	2	1	71	0.0140845
NH	5	Female	4	2	71	0.028169
NH	5	Male	2	4	88	0.0454546
NH	5	Male	4	2	88	0.0227273
NH	5	Female	3	68	71	0.957746
NH	5	Male	3	82	88	0.931818
NH	6	Female	3	71	79	0.898734
NH	6	Male	3	62	78	0.794872
NH	6	Female	2	2	79	0.0253165
NH	6	Female	4	6	79	0.0759494
NH	6	Male	2	6	78	0.0769231
NH	6	Male	4	10	78	0.128205
NH	7	Female	3	55	55	1
NH	7	Male	2	3	49	0.0612245
NH	7	Male	3	46	49	0.938776
NH	8	Female	3	59	65	0.907692
NH	8	Male	3	59	67	0.880597
NH	8	Female	2	2	65	0.0307692
NH	8	Female	4	4	65	0.0615385
NH	8	Male	2	6	67	0.0895522
NH	8	Male	4	2	67	0.0298507
NH	9	Female	3	34	34	1
NH	9	Male	2	1	52	0.0192308
NH	9	Male	3	51	52	0.980769
NH	10	Female	3	62	80	0.775
NH	10	Male	3	58	95	0.610526
NH	10	Female	2	13	80	0.1625
NH	10	Female	4	5	80	0.0625
NH	10	Male	2	35	95	0.368421
NH	10	Male	4	2	95	0.0210526
NH	11	Female	2	1	58	0.0172414
NH	11	Female	3	57	58	0.982759
NH	11	Male	2	2	78	0.025641
NH	11	Male	3	76	78	0.974359
NH	12	Female	2	12	51	0.235294
NH	12	Female	3	39	51	0.764706
NH	12	Male	2	19	53	0.358491
NH	12	Male	4	2	53	0.0377359
NH	12	Male	3	32	53	0.603774
NH	13	Female	3	45	45	1
NH	13	Male	3	46	46	1
NH	14	Female	2	21	36	0.583333
NH	14	Female	3	14	36	0.388889
NH	14	Female	4	1	36	0.0277778
NH	14	Male	2	41	55	0.745455
NH	14	Male	3	14	55	0.254545
NH	15	Female	3	15	27	0.555556
NH	15	Male	3	19	42	0.452381
NH	15	Female	4	2	27	0.0740741
NH	15	Female	2	10	27	0.37037
NH	15	Male	2	23	42	0.547619
NH	16	Female	3	24	27	0.888889
NH	16	Female	4	1	27	0.037037
NH	16	Male	3	16	20	0.8
NH	16	Male	4	1	20	0.05
NH	16	Female	2	2	27	0.0740741
NH	16	Male	2	3	20	0.15
NH	17	Male	3	5	16	0.3125
NH	17	Female	3	5	10	0.5
NH	17	Female	2	5	10	0.5
NH	17	Male	2	11	16	0.6875
NH	18	Female	3	11	17	0.647059
NH	18	Male	3	9	15	0.6
NH	18	Male	4	1	15	0.0666667
NH	18	Female	2	6	17	0.352941
NH	18	Male	2	5	15	0.333333
NH	19	Female	2	6	13	0.461538
NH	19	Male	2	12	18	0.666667
NH	19	Female	3	7	13	0.538462
NH	19	Male	3	6	18	0.333333
NH	20	Female	2	9	9	1
NH	20	Male	2	18	18	1

## Sheet: S10. Straying over years
Table S10. Count and frequency of straying types by cohort and return year in all recorded straying steelhead. Frequency was calculated across all straying events.
	Origin Program	Return Program	Origin Year	Return Year	Age at Spawning	Count	Total	Frequency of Strays in All Straying Events
	CH	FRH	2015	2017	2	2	293	0.00682594
	CH	FRH	2016	2018	2	9	293	0.0307167
	CH	MRH	2016	2018	2	1	293	0.00341297
	CH	NH	2015	2017	2	21	293	0.0716724
	CH	NH	2015	2018	3	3	293	0.0102389
	FRH	NH	2015	2017	2	2	293	0.00682594
	MRH	CH	2014	2016	2	1	293	0.00341297
	MRH	CH	2015	2017	2	1	293	0.00341297
	MRH	FRH	2011	2013	2	13	293	0.0443686
	MRH	FRH	2011	2014	3	3	293	0.0102389
	MRH	FRH	2012	2014	2	2	293	0.00682594
	MRH	FRH	2013	2015	2	1	293	0.00341297
	MRH	FRH	2015	2017	2	16	293	0.0546075
	MRH	FRH	2016	2018	2	2	293	0.00682594
	MRH	NH	2012	2014	2	12	293	0.0409556
	MRH	NH	2012	2015	3	1	293	0.00341297
	MRH	NH	2013	2015	2	1	293	0.00341297
	MRH	NH	2015	2017	2	165	293	0.56314
	MRH	NH	2016	2018	2	1	293	0.00341297
	MRH	NH	2016	2019	3	2	293	0.00682594
	NH	CH	2012	2015	3	2	293	0.00682594
	NH	FRH	2012	2015	3	2	293	0.00682594
	NH	FRH	2013	2016	3	1	293	0.00341297
	NH	FRH	2016	2019	3	14	293	0.0477816
	NH	MRH	2011	2015	4	1	293	0.00341297
	NH	MRH	2012	2015	3	1	293	0.00341297
	NH	MRH	2013	2016	3	2	293	0.00682594
	NH	MRH	2016	2019	3	10	293	0.0341297
	NH	MRH	2017	2019	2	1	293	0.00341297

[truncated: 2 more sheets: S11. ARxAR matings, S12. Age by Omy05 and sex]
